# Supplementary material for: Genetic determinants controlling maize rubisco activase gene expression and a comparison with rice counterparts
Source: BMC Plant Biol. 2019 Aug 14;19:351. doi: 10.1186/s12870-019-1965-x (PMC6692957; doi:10.1186/s12870-019-1965-x)
Supplement: Supplementary file 2 — Table S2. Polymorphic sites in the promoter region of ZmRCAβ and OsRCA. (XLSX 9 kb) [file 12870_2019_1965_MOESM2_ESM.xlsx]

## Sheet: Sheet1
Table S2. Polymorphic sites in the promoter region of ZmRCAβ and OsRCA.
promoter	position	type	allele
ZmRCAβ	-1587	indel	34-bp indel
ZmRCAβ	-1553	indel	7-bp indel
ZmRCAβ	-1544	SNP	C/T
ZmRCAβ	-1543	SNP	C/G
ZmRCAβ	-1540	SNP	C/G
ZmRCAβ	-1538	SNP	A/T
ZmRCAβ	-1536	SNP	G/A
ZmRCAβ	-1534	SNP	C/G
ZmRCAβ	-1531	SNP	G/A
ZmRCAβ	-1507	SNP	C/T
ZmRCAβ	-1500	SNP	C/T
ZmRCAβ	-1447	SNP	C/T
ZmRCAβ	-1425	SNP	A/C
ZmRCAβ	-1407	SNP	G/A
ZmRCAβ	-1389	SNP	G/A
ZmRCAβ	-1366	SNP	G/A
ZmRCAβ	-1333	SNP	C/T
ZmRCAβ	-1285	SNP	C/T
ZmRCAβ	-1213	SNP	G/A
ZmRCAβ	-1195	indel	6-bp indel
ZmRCAβ	-1135	SNP	A/G
ZmRCAβ	-1117	SNP	G/A
ZmRCAβ	-1086	SNP	A/T
ZmRCAβ	-1078	SNP	C/T
ZmRCAβ	-1049	SNP	C/T
ZmRCAβ	-1015	SNP	C/T
ZmRCAβ	-963	SNP	A/G
ZmRCAβ	-961	indel	44-bp indel
ZmRCAβ	-917	indel	7-bp indel
ZmRCAβ	-910	indel	9-bp indel
ZmRCAβ	-901	indel	14-bp indel
ZmRCAβ	-873	SNP	C/T
ZmRCAβ	-872	indel	10-bp indel
ZmRCAβ	-853	SNP	C/G
ZmRCAβ	-835	SNP	A/T
ZmRCAβ	-831	SNP	G/T
ZmRCAβ	-828	indel	38-bp indel
ZmRCAβ	-763	SNP	G/T
ZmRCAβ	-744	indel	10-bp indel
ZmRCAβ	-734	indel	4-bp indel
ZmRCAβ	-730	indel	5-bp indel
ZmRCAβ	-725	SNP	A/C
ZmRCAβ	-724	SNP	C/T
ZmRCAβ	-721	SNP	A/G
ZmRCAβ	-667	SNP	A/G
ZmRCAβ	-649	SNP	A/G
ZmRCAβ	-643	indel	6-bp indel
ZmRCAβ	-634	SNP	A/G
ZmRCAβ	-626	indel	3-bp indel
ZmRCAβ	-623	indel	3-bp indel
ZmRCAβ	-620	indel	3-bp indel
ZmRCAβ	-617	indel	1-bp indel
ZmRCAβ	-586	SNP	C/T
ZmRCAβ	-522	SNP	T/G
ZmRCAβ	-505	indel	7-bp indel
ZmRCAβ	-479	SNP	T/G
ZmRCAβ	-474	indel	1-bp indel
ZmRCAβ	-473	indel	11-bp indel
ZmRCAβ	-437	SNP	A/G
ZmRCAβ	-435	SNP	A/T
ZmRCAβ	-434	SNP	C/T
ZmRCAβ	-433	indel	2-bp indel
ZmRCAβ	-377	SNP	C/T
ZmRCAβ	-376	SNP	T/G
ZmRCAβ	-375	SNP	C/T
ZmRCAβ	-373	SNP	A/G
ZmRCAβ	-362	indel	3-bp indel
ZmRCAβ	-349	SNP	A/T
ZmRCAβ	-259	SNP	C/T
ZmRCAβ	-222	indel	12-bp indel
ZmRCAβ	-210	SNP	A/T
ZmRCAβ	-190	SNP	C/T
ZmRCAβ	-155	SNP	C/G
ZmRCAβ	-144	indel	2-bp indel
ZmRCAβ	-116	indel	6-bp indel
ZmRCAβ	-93	indel	2-bp indel
ZmRCAβ	-91	indel	2-bp indel
ZmRCAβ	-89	indel	2-bp indel
ZmRCAβ	-51	SNP	A/G
OsRCA	-1620	SNP	A/C
OsRCA	-1616	SNP	G/C
OsRCA	-1593	SNP	T/C
OsRCA	-1574	SNP	A/G
OsRCA	-1558	SNP	G/A
OsRCA	-1512	SNP	T/C
OsRCA	-1504	SNP	C/T
OsRCA	-1501	SNP	T/A
OsRCA	-1488	SNP	C/T
OsRCA	-1470	SNP	T/A
OsRCA	-1453	SNP	C/A
OsRCA	-1450	SNP	T/C
OsRCA	-1435	SNP	C/A
OsRCA	-1426	SNP	A/G
OsRCA	-1416	indel	8-bp indel
OsRCA	-1303	indel	8-bp indel
OsRCA	-1267	SNP	A/T
OsRCA	-1266	SNP	T/G
OsRCA	-1265	indel	35-bp indel
OsRCA	-1181	SNP	C/T
OsRCA	-1150	indel	245-bp indel
OsRCA	-846	SNP	T/A
OsRCA	-753	indel	1-bp indel
OsRCA	-546	indel	1-bp indel
OsRCA	-523	indel	1-bp indel
OsRCA	-89	SNP	C/G
