# Supplementary material for: Genetic determinants controlling maize rubisco activase gene expression and a comparison with rice counterparts
Source: BMC Plant Biol. 2019 Aug 14;19:351. doi: 10.1186/s12870-019-1965-x (PMC6692957; doi:10.1186/s12870-019-1965-x)
Supplement: Supplementary file 3 — Table S3. Origin and haplotype of plant materials of maize and rice association populations in this study. (XLSX 11 kb) [file 12870_2019_1965_MOESM3_ESM.xlsx]

## Sheet: Maize
Table S3. Origin and haplotype of plant materials of maize and rice association populations in this study.
No.	Name	Origin	-210	-144	Haplotype	ZmRCAβ expression
						2015	2016
1	CIMBL57	CIMMYT	14bp	2bp	Hap1	5.66304	4.92934
2	Chang7-2	China	14bp	2bp	Hap1	4.16501	NN
3	Zheng22	China	14bp	2bp	Hap1	3.44723	NN
4	CIMBL116	CIMMYT	14bp	2bp	Hap1	3.36032	3.69635
5	L3180	China	14bp	2bp	Hap1	3.28843	1.35721
6	CML225	CIMMYT	14bp	2bp	Hap1	3.2655	3.59205
7	CIMBL4	Thailand	14bp	2bp	Hap1	2.73046	3.00351
8	Liao159	China	14bp	2bp	Hap1	2.52196	1.79288
9	GEMS60	USA	14bp	2bp	Hap1	2.33548	2.56903
10	CA47	China	14bp	2bp	Hap1	2.32491	3.88301
11	CIMBL96	CIMMYT	14bp	2bp	Hap1	2.12569	2.33826
12	GEMS3	USA	14bp	2bp	Hap1	2.12439	2.88062
13	CIMBL146	CIMMYT	14bp	2bp	Hap1	2.02319	1.61403
14	EN25	China	14bp	2bp	Hap1	1.95432	1.68747
15	FCD0602	China	14bp	2bp	Hap1	1.95279	2.14807
16	CI7	USA	14bp	2bp	Hap1	1.91799	2.10979
17	LG001	China	14bp	2bp	Hap1	1.88932	2.07825
18	GEMS10	USA	14bp	2bp	Hap1	1.86478	2.05126
19	GEMS2	USA	14bp	2bp	Hap1	1.86064	2.04671
20	CML338	CIMMYT	14bp	2bp	Hap1	1.8289	2.90787
21	Si446	China	14bp	2bp	Hap1	1.82312	2.00543
22	CIMBL152	CIMMYT	14bp	2bp	Hap1	1.8106	1.39166
23	CIMBL62	CIMMYT	14bp	2bp	Hap1	1.77771	1.35548
24	P178	China	14bp	2bp	Hap1	1.73181	1.90499
25	GY386B	China	14bp	2bp	Hap1	1.70554	1.1761
26	GEMS1	USA	14bp	2bp	Hap1	1.70214	1.17235
27	CML324	CIMMYT	14bp	2bp	Hap1	1.6982	1.86802
28	CML432	CIMMYT	14bp	2bp	Hap1	1.65945	1.22539
29	CIMBL61	CIMMYT	14bp	2bp	Hap1	1.63453	1.29799
30	CIMBL56	CIMMYT	14bp	2bp	Hap1	1.60684	1.16752
31	5237	China	14bp	2bp	Hap1	1.57027	1.6273
32	CIMBL82	CIMMYT	14bp	2bp	Hap1	1.54386	1.19825
33	CIMBL7	CIMMYT	14bp	2bp	Hap1	1.54288	2.06835
34	R15X1141	China	14bp	2bp	Hap1	1.54219	1.69641
35	CIMBL52	CIMMYT	14bp	2bp	Hap1	1.53114	2.27721
36	Sy999	China	14bp	2bp	Hap1	1.5101	1.66111
37	TY6	China	14bp	2bp	Hap1	1.45952	1.01206
38	05WN230	China	14bp	2bp	Hap1	1.44777	1.09254
39	CIMBL60	CIMMYT	14bp	2bp	Hap1	1.43892	1.58281
40	CIMBL120	CIMMYT	14bp	2bp	Hap1	1.41818	1.56
41	TY5	China	14bp	2bp	Hap1	1.41666	2.17613
42	CML473	CIMMYT	14bp	2bp	Hap1	1.38933	1.52826
43	B110	China	14bp	2bp	Hap1	1.35571	0.991279
44	TY11	China	14bp	2bp	Hap1	1.34909	1.484
45	Zhi41	China	14bp	2bp	Hap1	1.32852	0.961376
46	CIMBL6	CIMMYT	14bp	2bp	Hap1	1.28548	1.41403
47	B113	China	14bp	2bp	Hap1	1.2475	1.37225
48	CML325	CIMMYT	14bp	2bp	Hap1	1.24521	1.36973
49	CIMBL151	CIMMYT	14bp	2bp	Hap1	1.21063	1.33169
50	GEMS61	USA	14bp	2bp	Hap1	1.20744	1.32819
51	GEMS20	USA	14bp	2bp	Hap1	1.19983	1.31982
52	5311	China	14bp	2bp	Hap1	1.18221	1.30043
53	Zong3	China	14bp	2bp	Hap1	1.17852	0.796374
54	CML192	CIMMYT	14bp	2bp	Hap1	1.15459	1.27005
55	CIMBL153	CIMMYT	14bp	2bp	Hap1	1.11147	1.64248
56	Liao5263	China	14bp	2bp	Hap1	1.10832	1.21916
57	CML411	CIMMYT	14bp	2bp	Hap1	1.09712	1.20683
58	CIMBL51	CIMMYT	14bp	2bp	Hap1	1.06892	1.17581
59	CML113	CIMMYT	14bp	2bp	Hap1	1.05629	1.16192
60	CIMBL127	CIMMYT	14bp	2bp	Hap1	1.05469	1.16016
61	CIMBL129	CIMMYT	14bp	2bp	Hap1	1.01045	0.711494
62	TY9	China	14bp	2bp	Hap1	0.99936	1.71535
63	CML465	CIMMYT	14bp	2bp	Hap1	0.925502	1.47972
64	CIMBL86	CIMMYT	14bp	2bp	Hap1	0.915604	1.00716
65	GEMS14	USA	14bp	2bp	Hap1	0.877728	0.965501
66	GEMS31	USA	14bp	2bp	Hap1	0.86661	0.953271
67	DH3732	China	14bp	2bp	Hap1	0.766858	0.843544
68	CIMBL110	CIMMYT	14bp	2bp	Hap1	0.748851	0.523736
69	GEMS6	USA	14bp	2bp	Hap1	0.711865	0.783051
70	JH59	China	14bp	2bp	Hap1	0.621028	0.683131
71	CML428	CIMMYT	14bp	2bp	Hap1	0.607879	0.668667
72	Qi319	China	14bp	2bp	Hap1	0.595912	0.655504
73	CML118	CIMMYT	14bp	2bp	Hap1	0.528614	0.581476
74	CIMBL155	CIMMYT	0	2bp	Hap2	5.62291	4.09606
75	CIMBL10	CIMMYT	0	2bp	Hap2	3.59644	3.15609
76	GEMS13	USA	0	2bp	Hap2	3.10944	NN
77	975-12	China	0	2bp	Hap2	3.09104	4.58604
78	B111	China	0	2bp	Hap2	3.03466	NN
79	ZH68	China	0	2bp	Hap2	2.8163	2.16879
80	Gy923	China	0	2bp	Hap2	2.77605	4.18087
81	526018	China	0	2bp	Hap2	2.28782	1.20129
82	CIMBL58	CIMMYT	0	2bp	Hap2	2.28493	2.51343
83	C8605	China	0	2bp	Hap2	2.10321	2.01353
84	GEMS48	USA	0	2bp	Hap2	1.97098	2.16808
85	CML226	CIMMYT	0	2bp	Hap2	1.95839	2.15422
86	XZ698	China	0	2bp	Hap2	1.86163	2.89
87	CML69	CIMMYT	0	2bp	Hap2	1.78045	1.25849
88	By855	China	0	2bp	Hap2	1.77337	1.35071
89	TY8	China	0	2bp	Hap2	1.76716	1.74388
90	By807	China	0	2bp	Hap2	1.69108	1.16018
91	GEMS29	USA	0	2bp	Hap2	1.6744	1.14184
92	CML433	CIMMYT	0	2bp	Hap2	1.64779	1.21256
93	CIMBL79	CIMMYT	0	2bp	Hap2	1.64626	1.81089
94	LK11	China	0	2bp	Hap2	1.64394	1.10834
95	GEMS30	USA	0	2bp	Hap2	1.62708	1.00171
96	GEMS5	USA	0	2bp	Hap2	1.61528	1.7768
97	CML31	CIMMYT	0	2bp	Hap2	1.61512	1.67663
98	CIMBL77	CIMMYT	0	2bp	Hap2	1.58014	1.10658
99	GEMS12	USA	0	2bp	Hap2	1.55149	1.20664
100	7327	China	0	2bp	Hap2	1.55045	1.20549
101	GEMS47	USA	0	2bp	Hap2	1.53299	2.52656
102	CIMBL8	CIMMYT	0	2bp	Hap2	1.51979	1.47177
103	Cheng698	China	0	2bp	Hap2	1.50845	1.4593
104	CML360	CIMMYT	0	2bp	Hap2	1.4137	1.35507
105	CML121	CIMMYT	0	2bp	Hap2	1.41017	1.55119
106	Sy3073	China	0	2bp	Hap2	1.39856	1.33841
107	Qi205	China	0	2bp	Hap2	1.34382	1.2782
108	Ye52106	China	0	2bp	Hap2	1.31967	2.04216
109	CIMBL73	CIMMYT	0	2bp	Hap2	1.31902	1.45092
110	DH29	China	0	2bp	Hap2	1.29929	1.22922
111	By804	China	0	2bp	Hap2	1.29441	1.22386
112	CIMBL101	CIMMYT	0	2bp	Hap2	1.26845	0.89529
113	CIMBL121	CIMMYT	0	2bp	Hap2	1.26311	1.38942
114	GEMS23	USA	0	2bp	Hap2	1.23877	1.36264
115	GEMS42	USA	0	2bp	Hap2	1.21029	0.831323
116	By4960	China	0	2bp	Hap2	1.20747	1.12822
117	CML286	CIMMYT	0	2bp	Hap2	1.19307	1.76486
118	Liao5114	China	0	2bp	Hap2	1.18374	1.10212
119	GEMS18	USA	0	2bp	Hap2	1.18309	1.1014
120	Tie7922	China	0	2bp	Hap2	1.18014	1.29816
121	268	China	0	2bp	Hap2	1.17915	1.70195
122	P138	China	0	2bp	Hap2	1.16766	1.08442
123	CML408	CIMMYT	0	2bp	Hap2	1.15683	1.27251
124	GEMS16	USA	0	2bp	Hap2	1.14156	1.25572
125	ES40	China	0	2bp	Hap2	1.109	1.0199
126	4019	China	0	2bp	Hap2	1.08949	1.19844
127	Lv28	China	0	2bp	Hap2	1.07257	1.17983
128	K22	China	0	2bp	Hap2	1.06459	1.17105
129	TY3	China	0	2bp	Hap2	1.05946	1.16541
130	GEMS11	USA	0	2bp	Hap2	0.982018	1.08022
131	U8112	China	0	2bp	Hap2	0.930231	1.02325
132	SW92E114	China	0	2bp	Hap2	0.887076	0.775784
133	GEMS36	USA	0	2bp	Hap2	0.885559	0.974115
134	835b	China	0	2bp	Hap2	0.868657	0.755523
135	CIMBL16	CIMMYT	0	2bp	Hap2	0.866574	0.753232
136	CML169	CIMMYT	0	2bp	Hap2	0.858151	0.943966
137	CML170	CIMMYT	0	2bp	Hap2	0.847006	0.831706
138	CML51	CIMMYT	0	2bp	Hap2	0.837702	0.821472
139	GEMS58	USA	0	2bp	Hap2	0.790685	0.869754
140	CIMBL48	CIMMYT	0	2bp	Hap2	0.765352	0.841887
141	501	China	0	2bp	Hap2	0.745806	0.820387
142	Shen137	China	0	2bp	Hap2	0.745644	0.420209
143	GEMS24	USA	0	2bp	Hap2	0.738501	0.812351
144	GEMS50	USA	0	2bp	Hap2	0.703361	0.673697
145	TY7	China	0	2bp	Hap2	0.701712	0.771884
146	GEMS52	USA	0	2bp	Hap2	0.699205	0.669126
147	812	China	0	2bp	Hap2	0.671424	0.673857
148	3411	China	0	2bp	Hap2	0.654452	0.719897
149	Dan599	China	0	2bp	Hap2	0.643338	0.707672
150	Zheng653	China	0	2bp	Hap2	0.627245	0.58997
151	W138	China	0	2bp	Hap2	0.625953	0.688548
152	CIMBL66	CIMMYT	0	2bp	Hap2	0.607254	0.667979
153	GEMS35	USA	0	2bp	Hap2	0.562504	0.618754
154	CIMBL142	CIMMYT	0	2bp	Hap2	0.561581	0.617739
155	CML134	CIMMYT	0	2bp	Hap2	0.558669	0.414536
156	3H-2	China	0	2bp	Hap2	0.527605	0.580366
157	7381	China	0	2bp	Hap2	0.508979	0.559877
158	Xun971	China	0	2bp	Hap2	0.391794	0.430973
159	CIMBL14	CIMMYT	0	0	Hap3	2.63279	1.99607
160	IRF314	China	0	0	Hap3	1.81001	1.49102
161	Sy1035	China	0	0	Hap3	1.59157	1.05072
162	CIMBL87	CIMMYT	0	0	Hap3	1.44786	2.00367
163	CIMBL5	USA	0	0	Hap3	1.39141	1.25013
164	CML426	CIMMYT	0	0	Hap3	1.27494	1.20244
165	CIMBL38	CIMMYT	0	0	Hap3	1.26452	1.19098
166	GEMS41	USA	0	0	Hap3	1.21711	0.470007
167	Dan360	China	0	0	Hap3	1.19676	1.31643
168	CIMBL2	Thailand	0	0	Hap3	1.18367	1.00204
169	CIMBL33	CIMMYT	0	0	Hap3	1.14638	1.06101
170	1462	China	0	0	Hap3	1.12598	0.973109
171	JH96C	China	0	0	Hap3	1.08265	1.19091
172	CIMBL139	CIMMYT	0	0	Hap3	1.01275	0.810964
173	CML415	CIMMYT	0	0	Hap3	0.987132	1.08585
174	LY042	China	0	0	Hap3	0.888278	0.577106
175	647	China	0	0	Hap3	0.869891	0.44265
176	Zheng32	China	0	0	Hap3	0.837525	0.721278
177	Shen5003	China	0	0	Hap3	0.828959	0.64872
178	CIMBL30	CIMMYT	0	0	Hap3	0.80555	0.786105
179	CIMBL40	CIMMYT	0	0	Hap3	0.795019	0.774521
180	JY01	China	0	0	Hap3	0.794625	0.492644
181	CML412	CIMMYT	0	0	Hap3	0.71975	0.691725
182	CIMBL140	CIMMYT	0	0	Hap3	0.715728	0.687301
183	Ry737	China	0	0	Hap3	0.706465	0.696036
184	CML470	CIMMYT	0	0	Hap3	0.660003	0.426003
185	CIMBL105	CIMMYT	0	0	Hap3	0.517327	0.469059
186	CIMBL88	CIMMYT	0	0	Hap3	0.0934669	0.102814
187	CML191	CIMMYT	NN	NN	NN	4.50836	NN
188	CIMBL3	Thailand	NN	NN	NN	4.20475	NN
189	CIMBL125	CIMMYT	NN	NN	NN	3.78399	NN
190	Zheng28	China	NN	NN	NN	2.89448	NN
191	CIMBL94	CIMMYT	NN	NN	NN	2.83422	NN
192	K12	China	NN	NN	NN	2.79859	NN
193	CIMBL75	CIMMYT	NN	NN	NN	2.70761	NN
194	GEMS4	USA	NN	NN	NN	2.69015	NN
195	CIMBL133	CIMMYT	NN	NN	NN	2.58103	NN
196	GEMS55	USA	NN	NN	NN	2.26883	NN
197	CIMBL134	CIMMYT	NN	NN	NN	1.79833	NN
198	CIMBL15	CIMMYT	NN	NN	NN	1.559	NN
199	J4112	China	NN	NN	NN	1.54755	NN
200	CML168	CIMMYT	NN	NN	NN	1.52301	NN
201	CIMBL123	CIMMYT	NN	NN	NN	1.5089	NN
202	CML422	CIMMYT	NN	NN	NN	1.45423	NN
203	CIMBL59	CIMMYT	NN	NN	NN	1.43311	NN
204	TY2	China	NN	NN	NN	1.42808	NN
205	CIMBL9	CIMMYT	NN	NN	NN	1.35996	NN
206	CML361	CIMMYT	NN	NN	NN	1.27737	NN
207	CIMBL92	CIMMYT	NN	NN	NN	1.25799	NN
208	5213	China	NN	NN	NN	1.21461	NN
209	GEMS27	USA	NN	NN	NN	1.08275	NN
210	CIMBL42	CIMMYT	NN	NN	NN	1.07354	NN
211	CML20	CIMMYT	NN	NN	NN	1.05105	NN
212	By815	China	NN	NN	NN	0.952017	NN
213	CIMBL11	CIMMYT	NN	NN	NN	0.932786	NN
214	CIMBL27	CIMMYT	NN	NN	NN	0.823034	NN
215	B77	China	NN	NN	NN	0.788087	NN
216	chuan48-2	China	NN	NN	NN	0.758766	NN
217	CIMBL43	CIMMYT	NN	NN	NN	0.686297	NN
218	CIMBL46	CIMMYT	NN	NN	NN	0.652324	NN
219	Z2018F	China	NN	NN	NN	0.645174	NN
220	CML114	CIMMYT	NN	NN	NN	0.537314	NN
221	D863F	China	NN	NN	NN	0.47458	NN
222	CIMBL113	CIMMYT	NN	NN	NN	0.410921	NN
Note: The number in the header refers to the location of the significant loci in the candidate association analysis. The NN in the table indicates that no relevant information is available

## Sheet: Rice
No.	Name	Origin	-1620	-1593	-1574	-1512	-1470	-1416	-1303	-1267	-1266	-1265	-1150	-89	Haplotype	OsRCA expression
																2016
1	Lemont	United States	C	C	G	C	A	0	8bp	T	G	35bp	0	G	Hap1	0.837056
2	MTU9	India	C	C	G	C	A	0	8bp	T	G	35bp	0	G	Hap1	0.24475
3	Norin 20	Japan	C	C	G	C	A	0	8bp	T	G	35bp	0	G	Hap1	0.792255
4	Pagaiyahan	Taiwan	C	C	G	C	A	0	8bp	T	G	35bp	0	G	Hap1	1.94756
5	Pao-Tou-Hung	China	C	C	G	C	A	0	8bp	T	G	35bp	0	G	Hap1	1.75185
6	Peh-Kuh	Taiwan	C	C	G	C	A	0	8bp	T	G	35bp	0	G	Hap1	2.33214
7	Peh-Kuh-Tsao-Tu	Taiwan	C	C	G	C	A	0	8bp	T	G	35bp	0	G	Hap1	1.98595
8	Rathuwee	Sri Lanka	C	C	G	C	A	0	8bp	T	G	35bp	0	G	Hap1	1.91967
9	Ta Hung Ku	China	C	C	G	C	A	0	8bp	T	G	35bp	0	G	Hap1	0.349131
10	Ta Mao Tsao	China	C	C	G	C	A	0	8bp	T	G	35bp	0	G	Hap1	0.959581
11	Nipponbare	Japan	C	C	G	C	A	0	8bp	T	G	35bp	0	G	Hap1	0.778442
12	PI 298967-1	Australia	C	C	G	C	A	0	8bp	T	G	35bp	0	G	Hap1	1.66822
13	Nucleoryza	Austria	C	C	G	C	A	0	8bp	T	G	35bp	0	G	Hap1	1.64478
14	Azerbaidjanica	Azerbaijan	C	C	G	C	A	0	8bp	T	G	35bp	0	G	Hap1	0.592122
15	ECIA76-S89-1	Cuba	C	C	G	C	A	0	8bp	T	G	35bp	0	G	Hap1	0.460847
16	27	Dominican Republic	C	C	G	C	A	0	8bp	T	G	35bp	0	G	Hap1	0.591522
17	Djimoron	Guinea	C	C	G	C	A	0	8bp	T	G	35bp	0	G	Hap1	1.21899
18	Sadri Tor Misri	Iran	C	C	G	C	A	0	8bp	T	G	35bp	0	G	Hap1	1.22597
19	Halwa Gose Red	Iraq	C	C	G	C	A	0	8bp	T	G	35bp	0	G	Hap1	0.339546
20	923	Madagascar	C	C	G	C	A	0	8bp	T	G	35bp	0	G	Hap1	1.96398
21	C1-6-5-3	Mexico	C	C	G	C	A	0	8bp	T	G	35bp	0	G	Hap1	2.0039
22	Tox 782-20-1	Nigeria	C	C	G	C	A	0	8bp	T	G	35bp	0	G	Hap1	0.633234
23	CTG 1516	Bangladesh	C	C	G	C	A	0	8bp	T	G	35bp	0	G	Hap1	0.395447
24	NSF-TV 57	Iran	C	C	G	C	A	0	8bp	T	G	35bp	0	G	Hap1	2.07023
25	Guan-Yin-Tsan	China	C	C	G	C	A	0	8bp	T	G	35bp	0	G	Hap1	1.19506
26	RT0034	United States	C	C	G	C	A	0	8bp	T	G	35bp	0	G	Hap1	1.42325
27	Jasmine85	Philippines	C	C	G	C	A	0	8bp	T	G	35bp	0	G	Hap1	1.95161
28	Jing 185-7	China	C	C	G	C	A	0	8bp	T	G	35bp	0	G	Hap1	2.5494
29	Rondo (4484-1693)	China	C	C	G	C	A	0	8bp	T	G	35bp	0	G	Hap1	1.22291
30	IAC 25	Brazil	C	C	G	C	A	0	8bp	T	G	35bp	0	G	Hap1	0.985978
31	IR 36	Philippines	C	C	G	C	A	0	8bp	T	G	35bp	0	G	Hap1	1.41064
32	IR 8	Philippines	C	C	G	C	A	0	8bp	T	G	35bp	0	G	Hap1	1.81524
33	Jaya	India	C	C	G	C	A	0	8bp	T	G	35bp	0	G	Hap1	1.49094
34	Jhona 349	India	C	C	G	C	A	0	8bp	T	G	35bp	0	G	Hap1	0.201769
35	Kasalath	India	C	C	G	C	A	0	8bp	T	G	35bp	0	G	Hap1	0.498678
36	Keriting Tingii	Indonesia	C	C	G	C	A	0	8bp	T	G	35bp	0	G	Hap1	0.899884
37	Khao Gaew	Thailand	C	C	G	C	A	0	8bp	T	G	35bp	0	G	Hap1	2.47264
38	Lacrosse	United States	A	T	A	T	T	8bp	0	A	T	0	245bp	C	Hap2	0.86724
39	Luk Takhar	Afghanistan	A	T	A	T	T	8bp	0	A	T	0	245bp	C	Hap2	0.445588
40	NSF-TV 107	Bangladesh	A	T	A	T	T	8bp	0	A	T	0	245bp	C	Hap2	0.820129
41	Moroberekan	Guinea	A	T	A	T	T	8bp	0	A	T	0	245bp	C	Hap2	0.735062
42	NSF-TV 116	Pakistan	A	T	A	T	T	8bp	0	A	T	0	245bp	C	Hap2	0.897383
43	OS6	Nigeria	A	T	A	T	T	8bp	0	A	T	0	245bp	C	Hap2	0.92822
44	Pato De Gallinazo	Australia	A	T	A	T	T	8bp	0	A	T	0	245bp	C	Hap2	1.00088
45	Romeo	Italy	A	T	A	T	T	8bp	0	A	T	0	245bp	C	Hap2	0.988224
46	S4542A3-49B-2B12	United States	A	T	A	T	T	8bp	0	A	T	0	245bp	C	Hap2	0.68233
47	Shuang-Chiang	Taiwan	A	T	A	T	T	8bp	0	A	T	0	245bp	C	Hap2	0.99375
48	Sinampaga Selection	Philippines	A	T	A	T	T	8bp	0	A	T	0	245bp	C	Hap2	0.573804
49	Sinaguing	Philippines	A	T	A	T	T	8bp	0	A	T	0	245bp	C	Hap2	0.554701
50	Tainan Iku 487	Taiwan	A	T	A	T	T	8bp	0	A	T	0	245bp	C	Hap2	0.801005
51	Taipei 309	Taiwan	A	T	A	T	T	8bp	0	A	T	0	245bp	C	Hap2	0.834581
52	Azucena	Philippines	A	T	A	T	T	8bp	0	A	T	0	245bp	C	Hap2	0.739909
53	Blue Rose Supreme	United States	A	T	A	T	T	8bp	0	A	T	0	245bp	C	Hap2	0.734555
54	Boa Vista	El Salvador	A	T	A	T	T	8bp	0	A	T	0	245bp	C	Hap2	0.737146
55	British Honduras Creole	Belize	A	T	A	T	T	8bp	0	A	T	0	245bp	C	Hap2	0.813713
56	Bul Zo	South Korea	A	T	A	T	T	8bp	0	A	T	0	245bp	C	Hap2	1.45361
57	IRAT 13	Cote D'Ivoire	A	T	A	T	T	8bp	0	A	T	0	245bp	C	Hap2	0.410337
58	Pratao	Brazil	A	T	A	T	T	8bp	0	A	T	0	245bp	C	Hap2	0.654275
59	WC 3397	Jamaica	A	T	A	T	T	8bp	0	A	T	0	245bp	C	Hap2	1.02105
60	WC 4443	Bolivia	A	T	A	T	T	8bp	0	A	T	0	245bp	C	Hap2	0.246209
61	YRL-1	Australia	A	T	A	T	T	8bp	0	A	T	0	245bp	C	Hap2	0.230104
62	Priano Guaira	Brazil	A	T	A	T	T	8bp	0	A	T	0	245bp	C	Hap2	0.638302
63	WAB 501-11-5-1	Cote D'Ivoire	A	T	A	T	T	8bp	0	A	T	0	245bp	C	Hap2	0.61508
64	Guineandao	Guinea	A	T	A	T	T	8bp	0	A	T	0	245bp	C	Hap2	0.463701
65	SL 22-613	Sierra Leone	A	T	A	T	T	8bp	0	A	T	0	245bp	C	Hap2	0.69141
66	Bombilla	Spain	A	T	A	T	T	8bp	0	A	T	0	245bp	C	Hap2	0.5865
67	Manzano	Zaire	A	T	A	T	T	8bp	0	A	T	0	245bp	C	Hap2	0.557028
68	Guatemala 1021	Guatemala	A	T	A	T	T	8bp	0	A	T	0	245bp	C	Hap2	0.736766
69	Tainan-Iku No. 512	Taiwan	A	T	A	T	T	8bp	0	A	T	0	245bp	C	Hap2	0.522049
70	Palmyra	United States	A	T	A	T	T	8bp	0	A	T	0	245bp	C	Hap2	0.693547
71	Nortai	United States	A	T	A	T	T	8bp	0	A	T	0	245bp	C	Hap2	1.04316
72	CI 11011	United States	A	T	A	T	T	8bp	0	A	T	0	245bp	C	Hap2	0.445405
73	CI 11026	United States	A	T	A	T	T	8bp	0	A	T	0	245bp	C	Hap2	0.614172
74	Della	United States	A	T	A	T	T	8bp	0	A	T	0	245bp	C	Hap2	0.711618
75	Edith	United States	A	T	A	T	T	8bp	0	A	T	0	245bp	C	Hap2	0.436055
76	Lady Wright Seln	United States	A	T	A	T	T	8bp	0	A	T	0	245bp	C	Hap2	1.43349
77	Gogo Lempuk	Indonesia	A	T	A	T	T	8bp	0	A	T	0	245bp	C	Hap2	0.863852
78	Rosemont	United States	A	T	A	T	T	8bp	0	A	T	0	245bp	C	Hap2	1.37305
79	Bengal	United States	A	T	A	T	T	8bp	0	A	T	0	245bp	C	Hap2	0.515303
80	Katy	United States	A	T	A	T	T	8bp	0	A	T	0	245bp	C	Hap2	0.592078
81	Honduras	Honduras	A	T	A	T	T	8bp	0	A	T	0	245bp	C	Hap2	0.837689
82	Iguape Cateto	Haiti	A	T	A	T	T	8bp	0	A	T	0	245bp	C	Hap2	0.792922
83	Jambu	Indonesia	A	T	A	T	T	8bp	0	A	T	0	245bp	C	Hap2	0.953745
84	Kamenoo	Japan	A	T	A	T	T	8bp	0	A	T	0	245bp	C	Hap2	0.660985
85	Kaniranga	Indonesia	A	T	A	T	T	8bp	0	A	T	0	245bp	C	Hap2	0.667512
86	NSF-TV 89	Thailand	A	T	A	T	T	8bp	0	A	T	0	245bp	C	Hap2	0.865625
87	Kinastano	Philippines	A	T	A	T	T	8bp	0	A	T	0	245bp	C	Hap2	0.898645
88	LAC 23	Liberia	A	T	A	T	T	8bp	0	A	T	0	245bp	C	Hap2	0.91699
89	Ming Hui	China	C	C	G	C	A	8bp	8bp	A	T	0	245bp	G	Hap3	0.882368
90	JM70	Mali	C	C	G	C	A	8bp	8bp	A	T	0	245bp	G	Hap3	0.530209
91	Leah	Bulgaria	C	C	G	C	A	8bp	8bp	A	T	0	245bp	G	Hap3	0.752626
92	Llanero 501	Venezuela	C	C	G	C	A	8bp	8bp	A	T	0	245bp	G	Hap3	0.523308
93	Kaybonnet	United States	C	C	G	C	A	8bp	8bp	A	T	0	245bp	G	Hap3	0.595458
94	Kitrana 508	Madagascar	C	C	G	C	A	8bp	8bp	A	T	0	245bp	G	Hap3	1.23605
95	Koshihikari	Japan	C	C	G	T	A	8bp	8bp	A	T	0	245bp	G	Hap3	0.928851
96	Kun-Min-Tsieh-Hunan	China	C	C	G	T	A	8bp	8bp	A	T	0	245bp	G	Hap3	0.795372
97	Kalamkati	India	C	T	G	C	A	8bp	8bp	A	T	0	245bp	G	Hap3	0.243487
98	T26	India	C	C	A	T	T	8bp	0	A	T	0	245bp	C	Hap4	0.281116
99	NSF-TV 199	Bolivia	C	C	A	T	T	8bp	0	A	T	0	245bp	C	Hap4	0.51532
100	Niquen	Chile	C	C	A	T	T	8bp	0	A	T	0	245bp	C	Hap4	0.73275
101	Kaukau	Mali	C	C	A	T	T	8bp	0	A	T	0	245bp	G	Hap4	1.02181
102	B6616A4-22-Bk-5-4	United States	C	C	G	C	A	8bp	8bp	A	T	0	245bp	C	Hap5	0.807824
103	Cocodrie	United States	C	C	G	C	A	8bp	8bp	A	T	0	245bp	C	Hap5	0.745271
104	Cybonnet	United States	C	C	G	C	A	8bp	8bp	A	T	0	245bp	C	Hap5	0.585979
105	LaGrue	United States	C	C	G	C	A	8bp	8bp	A	T	0	245bp	C	Hap5	0.752546
106	Jefferson	United States	C	C	G	C	A	8bp	8bp	A	T	0	245bp	C	Hap5	0.488807
107	Saber	United States	C	C	G	C	A	8bp	8bp	A	T	0	245bp	C	Hap5	0.423708
108	Ghati Kamma Nangarhar	Afghanistan	NN	NN	NN	NN	NN	NN	NN	NN	NN	NN	NN	NN	NN	0.24442
109	Kaw Luyoeng	Thailand	NN	NN	NN	NN	NN	NN	NN	NN	NN	NN	NN	NN	NN	0.769997
110	Phudugey	Bhutan	NN	NN	NN	NN	NN	NN	NN	NN	NN	NN	NN	NN	NN	2.13113
111	Riz Local	Burkina Faso	NN	NN	NN	NN	NN	NN	NN	NN	NN	NN	NN	NN	NN	1.32491
112	Sze Guen Zim	China	NN	NN	NN	NN	NN	NN	NN	NN	NN	NN	NN	NN	NN	1.83669
113	Shim Balte	Iraq	NN	NN	NN	NN	NN	NN	NN	NN	NN	NN	NN	NN	NN	0.228418
114	LD 24	Sri Lanka	NN	NN	NN	NN	NN	NN	NN	NN	NN	NN	NN	NN	NN	2.17501
