# Supplementary material for: Genetic determinants controlling maize rubisco activase gene expression and a comparison with rice counterparts
Source: BMC Plant Biol. 2019 Aug 14;19:351. doi: 10.1186/s12870-019-1965-x (PMC6692957; doi:10.1186/s12870-019-1965-x)
Supplement: Supplementary file 5 — Table S4. SNP markers associated with the expression of OsRCA in association population. (XLSX 9 kb) [file 12870_2019_1965_MOESM5_ESM.xlsx]

## Sheet: Sheet1
Table S4. SNP markers associated with the expression of OsRCA in association population.
Trait	Marker	Chromosome	Position	–logP	R2(%)
OsRCA-2016	id11011480	11	28236802	6.03319	35.497
	ud1000956	1	21669089	5.99589	27.456
	id9004970	9	16300714	4.94405	19.412
	id9004912	9	16221948	4.93118	19.301
	id9004987	9	16363202	4.93118	19.301
Significant association: -logP≥4.57.
