# Supplementary material for: Genetic determinants controlling maize rubisco activase gene expression and a comparison with rice counterparts
Source: BMC Plant Biol. 2019 Aug 14;19:351. doi: 10.1186/s12870-019-1965-x (PMC6692957; doi:10.1186/s12870-019-1965-x)
Supplement: Supplementary file 7 — Table S5. Polymorphisms in the OsRCA promoter region significantly associated with gene expression. (XLSX 10 kb) [file 12870_2019_1965_MOESM7_ESM.xlsx]

## Sheet: Sheet1
Table S5. Polymorphisms in the OsRCA promoter region significantly associated with gene expression.
Trait	Position	Polymorphic type	–logP	R2(%)
OsRCA-2016	-1416	8-base indel	7.22955	24.519
	-1267	A/T	7.22955	24.519
	-1266	G/T	7.22955	24.519
	-1265	35-base indel	7.22955	24.519
	-1150	245-base indel	7.22955	24.519
	-89	C/G	5.03726	17.16
	-1512	G/T	3.6689	12.287
	-1574	A/G	3.58266	11.974
	-1470	A/T	3.58266	11.974
	-1303	8-base indel	3.58266	11.974
	-1593	C/T	3.28669	10.894
	-1620	A/C	2.86646	9.353
Significant association: -logP > 2.
