# Supplementary material for: Genetic determinants controlling maize rubisco activase gene expression and a comparison with rice counterparts
Source: BMC Plant Biol. 2019 Aug 14;19:351. doi: 10.1186/s12870-019-1965-x (PMC6692957; doi:10.1186/s12870-019-1965-x)
Supplement: Supplementary file 9 — Table S6. SNP markers associated with the maize grain yield in the association population. (XLSX 36 kb) [file 12870_2019_1965_MOESM9_ESM.xlsx]

## Sheet: Sheet1
Table S6. SNP markers associated with the maize grain yield in the association population.
Trait	Marker	Chromosome	Position	–logP	R2(%)
ZmYield-2015	chr6.S_115193657	6	115193657	8.11443	19.5889
	chr6.S_115298216	6	115298216	8.11443	19.5889
	chr6.S_115193310	6	115193310	8.11443	19.5889
	chr6.S_115193407	6	115193407	8.11443	19.5889
	chr6.S_115189627	6	115189627	7.57033	18.0373
	chr6.S_115184567	6	115184567	7.27816	17.2138
	chr6.S_115380996	6	115380996	6.82829	15.9592
	chr6.S_115129450	6	115129450	6.78012	15.8259
	chr6.S_115129897	6	115129897	6.36271	14.678
	chr6.S_115298710	6	115298710	6.14527	14.0856
	chr6.S_115192216	6	115192216	5.95535	13.5713
ZmYield-2016	chr6.S_28174048	6	28174048	9.42717	29.8433
	chr6.S_28174050	6	28174050	9.42717	29.8433
	chr6.S_28174046	6	28174046	9.42717	29.8433
	chr6.S_28174049	6	28174049	9.42717	29.8433
	chr6.S_28174051	6	28174051	7.7855	23.6234
	chr6.S_28174138	6	28174138	6.89339	20.3443
	chr6.S_28173819	6	28173819	6.734	20.3091
	chr6.S_28129864	6	28129864	6.21665	18.3419
Significant association: -logP>5.75.
