# Supplementary material for: Genetic determinants controlling maize rubisco activase gene expression and a comparison with rice counterparts
Source: BMC Plant Biol. 2019 Aug 14;19:351. doi: 10.1186/s12870-019-1965-x (PMC6692957; doi:10.1186/s12870-019-1965-x)
Supplement: Supplementary file 10 — Table S7. Cis-acting elements in the RCA promoter region of C3 and C4 species. (XLSX 12 kb) [file 12870_2019_1965_MOESM10_ESM.xlsx]

## Sheet: Sheet1
Table S7. Cis-acting elements in the RCA promoter region of C3 and C4 species .
type	Name	Copy number in promoter								Motif sequence	Function
		(C3) Oryza sativa	(C3) Arabidopsis	(C3) Triticum aestivum	(C3) Hordeum vulgare	(C3) Gossypium hirsutum	(C4) Zea mays	(C4) sorghum	(C4) Amaranthus hypochondriacus
light	GTGGC-motif	1	1	3	3	1	0	1	0	CATCGTGTGGC	part of a light responsive element
	ATCT motif	1	0	0	0	0	0	1	1	AATCTAATCC	part of a conserved DNA module involved in light responsiveness
	TCT motif	0	0	0	0	0	1	0	0	TCTTAC	part of a light responsive element
	Box II	0	3	0	0	1	0	0	2	TGGTAATAA	part of a light responsive element
	AT1 motif	0	0	0	0	0	0	1	0	ATTAATTTTACA	part of a light responsive module
	GT1 motif	0	1	0	0	1	0	0	2	GGTTAA	light responsive element
	Box4	1	0	1	1	3	1	3	0	ATTAAT	part of a conserved DNA module involved in light responsiveness
	Sp1	0	0	1	2	2	3	1	0	GGGCGG/CC(G/A)CCC	light responsive element
	G-Box	4	13	6	6	4	0	1	0	CACG(TA/TT/AC/TC)	cis-acting regulatory element involved in light responsiveness
	L-box	1	0	0	0	0	0	0	0	AAATTAACCAAC	part of a light responsive element
		-8	-18	-11	-12	-12	-5	-8	-5
Basal element	CAAT-box	38	42	34	33	43	28	25	17	CAAAT/CAAT/CCAAT	common cis-acting element in promoter and enhancer regions
	5′-UTR pyrimidine-rich stretch	1	12	0	0	2	2	0	0	TTTCTCTCTCTCTC	cis-acting element conferring high transcription levels
	TATA-box	32	45	26	19	46	75	72	80	TATA/ATATAAT/TTTTA	core promoter element around -30 of transcription start
		-71	-99	-60	-52	-91	-105	-97	-97
Phytohormone	TGA-element	1	1	1	1	0	2	0	1	AACGAC	auxin-responsive element
	ABRE	0	4	1	1	2	0	3	0	TACGTG	cis-acting element involved in the abscisic acid responsiveness
	GARE-motif	1	1	0	0	0	0	0	1	AAACAGA	gibberellin-responsive element
	P-box	1	0	1	0	0	0	1	0	CCTTTTG	gibberellin-responsive element
	TCA element	0	1	0	0	0	0	0	2	CCATCTTTTT	cis-acting element involved in salicylic acid responsiveness
		-3	-7	-3	-2	-2	-2	-4	-4
Biotic stress	HSE	1	1	0	0	1	1	4	1	AAAAAATTTC	cis-acting element involved in heat stress responsiveness
	Box-W1	0	0	0	0	0	0	0	1	TTGACC	fungal elicitor responsive element
	ARE	1	1	1	1	0	0	2	2	TGGTTT	cis-acting regulatory element essential for the anaerobic induction
	MBS	1	0	0	0	1	1	2	2	CGGTCA	MYB Binding Site
		-3	-2	-1	-1	-2	-2	-8	-6
other	ATGCAAAT motif	1	0	0	0	0	2	0	0	ATACAAAT	cis-acting regulatory element associated to the TGAGTCA motif
	CAT box	0	1	1	1	1	0	0	3	GCCACT	cis-acting regulatory element related to meristem expression
	HD zip	0	0	0	0	0	0	0	0	CAAT(A/T)ATTG	element involved in differentiation of the palisade mesophyll cells //element involved in the control of leaf morphology development
	Skn-1＿motif	6	6	7	8	4	3	3	2	GTCAT	cis-acting regulatory element required for endosperm expression
	GCN4-motif	0	0	2	3	0	0	0	0	CAAGCCA	cis-regulatory element involved in endosperm expression
	O2-site	1	1	2	3	1	0	1	0	GATGACATGA	cis-acting regulatory element involved in zein metabolism regulation
		-8	-8	-12	-15	-6	-5	-4	-5
Note: The number in brackets in the table represents the total number of cis-acting elements of each type.
